# Supplementary material for: Short-Term Anticoagulation After Cardioversion in New-Onset Atrial Fibrillation and Low Thromboembolic Risk: A Real-World International Investigation
Source: Medicina (Kaunas). 2025 Jun 30;61(7):1200. doi: 10.3390/medicina61071200 (PMC12299465; doi:10.3390/medicina61071200)
Supplement: Supplementary file 1 [file medicina-61-01200-s001.zip]

Archive with 1 entries (1 files):
- medicina-3615688-supplementary.pdf
